# Supplementary material for: Does Character Strength Have an Influence on Children’s Susceptibility to Technological Addiction? A Systematic Review
Source: Healthcare (Basel). 2026 Mar 12;14(6):724. doi: 10.3390/healthcare14060724 (PMC13027014; doi:10.3390/healthcare14060724)
Supplement: Supplementary file 1 [file healthcare-14-00724-s001.zip]

Archive with 3 entries (3 files):
- supporting information_S1_ER_03.03.26.pdf
- supporting information_S2_ER_03.03.26.pdf
- supporting information_S3_ER_03.03.26.pdf
